# Supplementary material for: Dominant effects of the immediate environment on the gut microbiome of mice used in biomedical research
Source: mSystems. 2025 Nov 12;10(12):e01112-25. doi: 10.1128/msystems.01112-25 (PMC12710307; doi:10.1128/msystems.01112-25)
Supplement: Table S1 — Mean relative abundance of taxa detected in GEM lines and supplier-origin microbiomes. [file msystems.01112-25-s0002.xlsx]

## Sheet: Table_S1
Table S1. Mean and standard deviation (SD) relative abundance of all genus-level taxonomies detected in the fecal microbiome of genetically engineered mouse (GEM) lines submitted for cryopreservation, or mice with microbiomes derived from the Jackson Laboratory (GM1), Taconic (GM2), Charles River Laboratories (GM3), or Inotiv (GM4)
	GEM (n = 351)		GM1 (n = 531)		GM2 (n = 75)		GM3 (n = 97)		GM4 (n = 468)
Taxonomy	Mean RA	SD	Mean RA	SD	Mean RA	SD	Mean RA	SD	Mean RA	SD
d__Bacteria;p__Acidobacteriota;c__Vicinamibacteria;o__Vicinamibacterales;f__Vicinamibacteraceae;g__Vicinamibacteraceae	0	0	2.24482e-07	5.1777e-06	0	0	0	0	0	0
d__Bacteria;p__Actinobacteriota;c__Actinobacteria;o__Actinomycetales;f__Actinomycetaceae;g__Actinomyces	0	0	5.61252e-07	9.32685e-06	0	0	0	0	7.65739e-07	1.23365e-05
d__Bacteria;p__Actinobacteriota;c__Actinobacteria;o__Bifidobacteriales;f__Bifidobacteriaceae;g__Bifidobacterium	0.00918872	0.0259996	0.00139643	0.00510073	0.000877197	0.00186695	0.00115311	0.00261584	0.00364675	0.00702939
d__Bacteria;p__Actinobacteriota;c__Actinobacteria;o__Corynebacteriales;f__Corynebacteriaceae;g__Corynebacterium	1.1912e-06	1.31094e-05	1.23499e-06	2.02066e-05	0	0	0	0	0	0
d__Bacteria;p__Actinobacteriota;c__Actinobacteria;o__Micrococcales;f__Micrococcaceae;__	0	0	2.24503e-06	1.78132e-05	0	0	0	0	2.29707e-06	1.77627e-05
d__Bacteria;p__Actinobacteriota;c__Actinobacteria;o__Micrococcales;f__Micrococcaceae;g__Micrococcus	2.89279e-06	2.07337e-05	0	0	0	0	0	0	0	0
d__Bacteria;p__Actinobacteriota;c__Actinobacteria;o__Micrococcales;f__Micrococcaceae;g__Paenarthrobacter	2.38199e-06	2.28943e-05	1.34705e-06	1.41303e-05	0	0	0	0	5.10467e-07	7.80028e-06
d__Bacteria;p__Actinobacteriota;c__Actinobacteria;o__Micrococcales;f__Micrococcaceae;g__Rothia	3.40403e-07	6.37745e-06	5.61325e-07	9.32792e-06	0	0	0	0	1.27645e-06	1.60682e-05
d__Bacteria;p__Actinobacteriota;c__Actinobacteria;o__Micrococcales;f__Micrococcaceae;g__Yaniella	0	0	5.61406e-07	1.29489e-05	0	0	0	0	0	0
d__Bacteria;p__Actinobacteriota;c__Actinobacteria;o__Micromonosporales;f__Micromonosporaceae;g__Hamadaea	0	0	2.24482e-07	5.1777e-06	0	0	0	0	0	0
d__Bacteria;p__Actinobacteriota;c__Actinobacteria;o__Propionibacteriales;f__Nocardioidaceae;g__Nocardioides	6.12485e-06	6.07569e-05	8.98223e-07	1.63686e-05	0	0	0	0	5.10406e-07	7.79935e-06
d__Bacteria;p__Actinobacteriota;c__Actinobacteria;o__Propionibacteriales;f__Propionibacteriaceae;g__Cutibacterium	0	0	0	0	0	0	0	0	2.55256e-07	5.52204e-06
d__Bacteria;p__Actinobacteriota;c__Actinobacteria;o__Streptomycetales;f__Streptomycetaceae;g__Streptomyces	0	0	2.24482e-07	5.1777e-06	0	0	0	0	0	0
d__Bacteria;p__Actinobacteriota;c__Coriobacteriia;o__Coriobacteriales;f__Atopobiaceae;__	1.02093e-06	1.35056e-05	7.85707e-07	1.06555e-05	0	0	0	0	6.38103e-07	9.94484e-06
d__Bacteria;p__Actinobacteriota;c__Coriobacteriia;o__Coriobacteriales;f__Atopobiaceae;g__Coriobacteriaceae_UCG-002	0.00116504	0.00579915	0.000244048	0.000651368	0	0	4.3711e-05	0.000230254	0.000102218	0.000217423
d__Bacteria;p__Actinobacteriota;c__Coriobacteriia;o__Coriobacteriales;f__Atopobiaceae;g__uncultured	3.40261e-07	6.37478e-06	0	0	0	0	0	0	2.55287e-07	5.5227e-06
d__Bacteria;p__Actinobacteriota;c__Coriobacteriia;o__Coriobacteriales;f__Coriobacteriales_Incertae_Sedis;g__uncultured	2.89271e-05	9.57585e-05	0	0	0	0	0	0	1.53134e-06	2.8142e-05
d__Bacteria;p__Actinobacteriota;c__Coriobacteriia;o__Coriobacteriales;f__Eggerthellaceae;__	1.63366e-05	8.43357e-05	5.61252e-07	9.32685e-06	0	0	0	0	0	0
d__Bacteria;p__Actinobacteriota;c__Coriobacteriia;o__Coriobacteriales;f__Eggerthellaceae;g__Adlercreutzia	1.76955e-05	0.000126049	0	0	0	0	0	0	1.78671e-05	9.40624e-05
d__Bacteria;p__Actinobacteriota;c__Coriobacteriia;o__Coriobacteriales;f__Eggerthellaceae;g__DNF00809	1.82079e-05	8.37723e-05	0	0	1.61413e-06	1.38853e-05	0	0	1.02086e-06	1.10067e-05
d__Bacteria;p__Actinobacteriota;c__Coriobacteriia;o__Coriobacteriales;f__Eggerthellaceae;g__Enterorhabdus	0.00189241	0.00238987	0.000692169	0.000775649	0.000213044	0.000185214	0.000413106	0.000638586	0.000672393	0.000710025
d__Bacteria;p__Actinobacteriota;c__Coriobacteriia;o__Coriobacteriales;f__Eggerthellaceae;g__Gordonibacter	0.000171366	0.000520592	3.26678e-05	9.86866e-05	3.22826e-06	1.95018e-05	8.00344e-06	4.3638e-05	2.19497e-05	0.000151293
d__Bacteria;p__Actinobacteriota;c__Coriobacteriia;o__Coriobacteriales;f__Eggerthellaceae;g__Parvibacter	7.28299e-05	0.000246364	8.98035e-07	1.2122e-05	0	0	0	0	5.74319e-06	3.32444e-05
d__Bacteria;p__Actinobacteriota;c__Coriobacteriia;o__Coriobacteriales;f__Eggerthellaceae;g__uncultured	7.62339e-05	0.000190287	2.45841e-05	6.82161e-05	2.42062e-06	2.0823e-05	4.92545e-06	2.94487e-05	1.55693e-05	5.92909e-05
d__Bacteria;p__Actinobacteriota;c__Coriobacteriia;o__Coriobacteriales;f__uncultured;g__uncultured	3.57357e-06	3.18863e-05	0	0	0	0	0	0	0	0
d__Bacteria;p__Actinobacteriota;c__Thermoleophilia;o__Gaiellales;f__Gaiellaceae;g__Gaiella	0	0	2.24509e-07	5.17832e-06	0	0	0	0	0	0
d__Bacteria;p__Bacteroidota;c__Bacteroidia;__;__;__	0	0	0	0	1.61384e-06	1.38828e-05	1.23111e-06	1.2125e-05	0	0
d__Bacteria;p__Bacteroidota;c__Bacteroidia;o__Bacteroidales;__;__	2.21177e-06	1.70462e-05	1.34701e-06	1.2624e-05	1.61375e-06	1.3882e-05	1.84688e-06	1.81896e-05	2.16925e-06	1.66682e-05
d__Bacteria;p__Bacteroidota;c__Bacteroidia;o__Bacteroidales;f__Bacteroidaceae;g__Bacteroides	0.0621656	0.0720024	0.103146	0.0575534	0.0902987	0.065577	0.0782649	0.0680046	0.0372791	0.0316803
d__Bacteria;p__Bacteroidota;c__Bacteroidia;o__Bacteroidales;f__Barnesiellaceae;g__Barnesiella	0	0	0	0	0	0	0	0	1.14817e-06	2.48388e-05
d__Bacteria;p__Bacteroidota;c__Bacteroidia;o__Bacteroidales;f__F082;g__F082	0.000348474	0.0034402	0	0	0	0	0	0	0	0
d__Bacteria;p__Bacteroidota;c__Bacteroidia;o__Bacteroidales;f__Marinifilaceae;g__Butyricimonas	5.10452e-07	9.56332e-06	0	0	0	0	0	0	2.5515e-07	5.51973e-06
d__Bacteria;p__Bacteroidota;c__Bacteroidia;o__Bacteroidales;f__Marinifilaceae;g__Odoribacter	0.00676659	0.0111806	0.0187706	0.0192009	0.00691609	0.00987896	0.0118219	0.00934657	0.034162	0.0234875
d__Bacteria;p__Bacteroidota;c__Bacteroidia;o__Bacteroidales;f__Muribaculaceae;__	5.10422e-07	9.56274e-06	6.73674e-07	1.15721e-05	0	0	0	0	7.65693e-07	9.54301e-06
d__Bacteria;p__Bacteroidota;c__Bacteroidia;o__Bacteroidales;f__Muribaculaceae;g__Muribaculaceae	0.379792	0.17705	0.268858	0.163312	0.423069	0.166734	0.42424	0.152343	0.301368	0.16401
d__Bacteria;p__Bacteroidota;c__Bacteroidia;o__Bacteroidales;f__Muribaculaceae;g__Muribaculum	0.00664397	0.00695343	0.00907387	0.00896571	0.0166223	0.010797	0.0151308	0.0103744	0.0049295	0.00476431
d__Bacteria;p__Bacteroidota;c__Bacteroidia;o__Bacteroidales;f__Porphyromonadaceae;g__Porphyromonas	0	0	0	0	0	0	0	0	7.65861e-07	1.23391e-05
d__Bacteria;p__Bacteroidota;c__Bacteroidia;o__Bacteroidales;f__Prevotellaceae;__	0.000350857	0.00259607	0	0	0	0	0	0	0	0
d__Bacteria;p__Bacteroidota;c__Bacteroidia;o__Bacteroidales;f__Prevotellaceae;g__Alloprevotella	0.00913024	0.0176014	0	0	0.00120101	0.00547146	0.00284383	0.00809889	0.0107833	0.013256
d__Bacteria;p__Bacteroidota;c__Bacteroidia;o__Bacteroidales;f__Prevotellaceae;g__Paraprevotella	0.00125602	0.00357877	0	0	0	0	0	0	0	0
d__Bacteria;p__Bacteroidota;c__Bacteroidia;o__Bacteroidales;f__Prevotellaceae;g__Prevotella	0	0	2.24509e-07	5.17832e-06	1.61394e-06	1.38836e-05	1.84721e-06	1.81929e-05	1.1484e-06	1.26107e-05
d__Bacteria;p__Bacteroidota;c__Bacteroidia;o__Bacteroidales;f__Prevotellaceae;g__Prevotellaceae_NK3B31_group	0.00289907	0.00902898	0	0	1.61413e-06	1.38853e-05	0	0	5.81743e-05	0.00125023
d__Bacteria;p__Bacteroidota;c__Bacteroidia;o__Bacteroidales;f__Prevotellaceae;g__Prevotellaceae_UCG-001	0.0132479	0.0200405	0.00598857	0.00576078	0.00463452	0.00579402	0.00765269	0.00618105	0.0050706	0.00472278
d__Bacteria;p__Bacteroidota;c__Bacteroidia;o__Bacteroidales;f__Prevotellaceae;g__Prevotellaceae_UCG-003	0	0	0	0	0	0	0	0	8.93024e-07	1.93191e-05
d__Bacteria;p__Bacteroidota;c__Bacteroidia;o__Bacteroidales;f__Rikenellaceae;__	0.000727392	0.00206519	0	0	0	0	0	0	0	0
d__Bacteria;p__Bacteroidota;c__Bacteroidia;o__Bacteroidales;f__Rikenellaceae;g__Alistipes	0.0270316	0.0286291	0.0921239	0.0659878	0.111933	0.0774443	0.0803068	0.0434064	0.106255	0.0584084
d__Bacteria;p__Bacteroidota;c__Bacteroidia;o__Bacteroidales;f__Rikenellaceae;g__Rikenella	0.00154702	0.00197142	0	0	0.000716657	0.00203077	0.00248542	0.00377017	0.00344238	0.00207504
d__Bacteria;p__Bacteroidota;c__Bacteroidia;o__Bacteroidales;f__Rikenellaceae;g__Rikenellaceae	0.00022222	0.00100267	0	0	0	0	0	0	0	0
d__Bacteria;p__Bacteroidota;c__Bacteroidia;o__Bacteroidales;f__Rikenellaceae;g__Rikenellaceae_RC9_gut_group	0.00753411	0.0158019	5.61225e-07	9.32625e-06	0.000711834	0.00223676	0.00198681	0.00392745	0.00995565	0.00957497
d__Bacteria;p__Bacteroidota;c__Bacteroidia;o__Bacteroidales;f__Rs-E47_termite_group;g__Rs-E47_termite_group	0.000197897	0.00132167	0	0	0	0	0	0	0	0
d__Bacteria;p__Bacteroidota;c__Bacteroidia;o__Bacteroidales;f__Tannerellaceae;__	0.00282752	0.00999264	0.00287316	0.00265302	0.0014324	0.000961912	0.00144798	0.00167227	0.000765534	0.00183771
d__Bacteria;p__Bacteroidota;c__Bacteroidia;o__Bacteroidales;f__Tannerellaceae;g__Parabacteroides	0.0126063	0.0225688	2.9188e-06	2.44139e-05	0	0	7.0189e-05	0.000286799	0.00119036	0.00257961
d__Bacteria;p__Bacteroidota;c__Bacteroidia;o__Bacteroidales;f__Tannerellaceae;g__Tannerellaceae	6.80481e-07	1.27488e-05	0	0	0	0	0	0	2.55211e-07	5.52105e-06
d__Bacteria;p__Bacteroidota;c__Bacteroidia;o__Chitinophagales;f__Chitinophagaceae;g__Dinghuibacter	0	0	0	0	0	0	0	0	2.55226e-07	5.52138e-06
d__Bacteria;p__Bacteroidota;c__Bacteroidia;o__Flavobacteriales;f__Flavobacteriaceae;g__uncultured	1.76957e-05	0.000103406	0	0	0	0	0	0	5.36013e-06	4.8049e-05
d__Bacteria;p__Bacteroidota;c__Bacteroidia;o__Sphingobacteriales;f__Sphingobacteriaceae;g__Pedobacter	1.02094e-06	1.10116e-05	0	0	0	0	0	0	0	0
d__Bacteria;p__Campilobacterota;c__Campylobacteria;o__Campylobacterales;f__Helicobacteraceae;g__Helicobacter	0.0178281	0.0257641	0	0	0	0	1.2314e-06	1.21279e-05	5.10406e-07	7.79935e-06
d__Bacteria;p__Cyanobacteria;c__Cyanobacteriia;o__Chloroplast;f__Chloroplast;g__Chloroplast	4.0662e-05	0.000150739	0.000263228	0.000479106	9.36147e-05	0.000210422	5.54093e-05	0.000124982	0.000196264	0.00031487
d__Bacteria;p__Cyanobacteria;c__Vampirivibrionia;o__Gastranaerophilales;f__Gastranaerophilales;g__Gastranaerophilales	0.00261581	0.00573161	5.16339e-06	9.55685e-05	0.00138398	0.00140023	0.00105341	0.00123699	0.00525052	0.00609431
d__Bacteria;p__Deferribacterota;c__Deferribacteres;o__Deferribacterales;f__Deferribacteraceae;g__Mucispirillum	0.00258407	0.00519817	0	0	0.00640197	0.0114855	0.00986612	0.0140367	0.00919056	0.0147947
d__Bacteria;p__Desulfobacterota;c__Desulfovibrionia;o__Desulfovibrionales;f__Desulfovibrionaceae;__	0	0	0	0	0	0	3.07832e-06	3.03179e-05	2.55211e-07	5.52105e-06
d__Bacteria;p__Desulfobacterota;c__Desulfovibrionia;o__Desulfovibrionales;f__Desulfovibrionaceae;g__Bilophila	0.000845794	0.00151616	0.000513007	0.00116406	9.52349e-05	0.000352569	0.000399573	0.00072283	0.00079054	0.00101884
d__Bacteria;p__Desulfobacterota;c__Desulfovibrionia;o__Desulfovibrionales;f__Desulfovibrionaceae;g__Desulfovibrio	0.00400498	0.00636905	2.36842e-05	0.000538555	0.000217912	0.000719917	0.000753598	0.00178615	0.00336522	0.00313795
d__Bacteria;p__Desulfobacterota;c__Desulfovibrionia;o__Desulfovibrionales;f__Desulfovibrionaceae;g__uncultured	0.00351106	0.00731943	0	0	6.45566e-05	0.000437212	0	0	0.000109746	0.000186327
d__Bacteria;p__Bacillota;__;__;__;__	3.40301e-07	6.37554e-06	2.0207e-06	2.22032e-05	0	0	1.23118e-06	1.21257e-05	7.65663e-07	9.54263e-06
d__Bacteria;p__Bacillota;c__Bacilli;__;__;__	3.40342e-07	6.37631e-06	2.24509e-07	5.17832e-06	0	0	0	0	2.55241e-07	5.52171e-06
d__Bacteria;p__Bacillota;c__Bacilli;o__Acholeplasmatales;f__Acholeplasmataceae;g__Anaeroplasma	0.00338416	0.0107912	0.0243059	0.0264619	0.0057788	0.0145108	0.000831106	0.00205749	0.0116993	0.0166152
d__Bacteria;p__Bacillota;c__Bacilli;o__Bacillales;f__Bacillaceae;g__Bacillus	1.19117e-06	1.71521e-05	6.73607e-07	1.55368e-05	0	0	0	0	1.53131e-06	1.78438e-05
d__Bacteria;p__Bacillota;c__Bacilli;o__Bacillales;f__Bacillaceae;g__Pseudogracilibacillus	0	0	8.9829e-07	1.50888e-05	0	0	0	0	0	0
d__Bacteria;p__Bacillota;c__Bacilli;o__Bacillales;f__Planococcaceae;g__Sporosarcina	5.10452e-07	9.56332e-06	4.49165e-07	7.31876e-06	0	0	0	0	1.14886e-06	2.48536e-05
d__Bacteria;p__Bacillota;c__Bacilli;o__Entomoplasmatales;f__Spiroplasmataceae;g__Spiroplasma	0	0	2.24562e-07	5.17956e-06	0	0	0	0	7.65587e-07	1.65622e-05
d__Bacteria;p__Bacillota;c__Bacilli;o__Erysipelotrichales;__;__	3.40342e-07	6.37631e-06	0	0	1.61384e-06	1.38828e-05	2.52414e-05	7.70165e-05	0	0
d__Bacteria;p__Bacillota;c__Bacilli;o__Erysipelotrichales;f__Erysipelatoclostridiaceae;__	6.46581e-06	3.82927e-05	3.36763e-07	7.76748e-06	0	0	0	0	1.40386e-06	1.84881e-05
d__Bacteria;p__Bacillota;c__Bacilli;o__Erysipelotrichales;f__Erysipelatoclostridiaceae;g__Candidatus_Stoquefichus	0.000213892	0.000812263	0	0	0	0	0	0	2.04243e-06	3.33425e-05
d__Bacteria;p__Bacillota;c__Bacilli;o__Erysipelotrichales;f__Erysipelatoclostridiaceae;g__Erysipelatoclostridiaceae	8.50814e-05	0.00039475	0.000189262	0.000467832	5.97152e-05	0.000155967	6.03337e-05	0.000198527	0.000294278	0.000891048
d__Bacteria;p__Bacillota;c__Bacilli;o__Erysipelotrichales;f__Erysipelatoclostridiaceae;g__Erysipelatoclostridium	0.00128598	0.00490182	2.24509e-07	5.17832e-06	0.000142846	0.000424915	0.000382323	0.000681324	0.000276915	0.00119751
d__Bacteria;p__Bacillota;c__Bacilli;o__Erysipelotrichales;f__Erysipelatoclostridiaceae;g__UCG-004	0	0	0	0	0	0	0	0	3.31695e-06	7.17565e-05
d__Bacteria;p__Bacillota;c__Bacilli;o__Erysipelotrichales;f__Erysipelotrichaceae;__	0.000111613	0.000499311	0.00011012	0.000410986	0.000232411	0.000380453	6.46426e-05	0.000177206	4.5048e-05	0.000163756
d__Bacteria;p__Bacillota;c__Bacilli;o__Erysipelotrichales;f__Erysipelotrichaceae;g__Allobaculum	6.12579e-06	8.11619e-05	0	0	0	0	0	0	0	0
d__Bacteria;p__Bacillota;c__Bacilli;o__Erysipelotrichales;f__Erysipelotrichaceae;g__Dubosiella	0.0155117	0.0563454	2.24509e-07	5.17832e-06	0	0	0	0	1.74902e-05	0.000372878
d__Bacteria;p__Bacillota;c__Bacilli;o__Erysipelotrichales;f__Erysipelotrichaceae;g__Erysipelothrix	0	0	2.24522e-07	5.17863e-06	0	0	1.2314e-06	1.21279e-05	1.14858e-06	1.48391e-05
d__Bacteria;p__Bacillota;c__Bacilli;o__Erysipelotrichales;f__Erysipelotrichaceae;g__Erysipelotrichaceae	5.73404e-05	0.00013803	0.000435991	0.000788042	0.000146061	0.000267625	0.00023149	0.000347291	0.000155047	0.000288271
d__Bacteria;p__Bacillota;c__Bacilli;o__Erysipelotrichales;f__Erysipelotrichaceae;g__Faecalibaculum	0.0250065	0.069506	0.0146993	0.0371792	0.00127672	0.00324018	0.000473438	0.00105061	0.0217045	0.042454
d__Bacteria;p__Bacillota;c__Bacilli;o__Erysipelotrichales;f__Erysipelotrichaceae;g__Ileibacterium	0.00621981	0.0411064	0	0	0	0	0	0	0	0
d__Bacteria;p__Bacillota;c__Bacilli;o__Erysipelotrichales;f__Erysipelotrichaceae;g__Turicibacter	0.0139921	0.039197	0.0137079	0.0258511	0.00369671	0.00660428	0.00385767	0.00948366	0.0081299	0.0202144
d__Bacteria;p__Bacillota;c__Bacilli;o__Erysipelotrichales;f__Erysipelotrichaceae;g__[Clostridium]_innocuum_group	2.87636e-05	0.00040474	0	0	0	0	0	0	0	0
d__Bacteria;p__Bacillota;c__Bacilli;o__Erysipelotrichales;f__Erysipelotrichaceae;g__uncultured	0.000853483	0.00138897	0.000179827	0.000455255	0.000506782	0.00051646	2.95516e-05	9.1273e-05	0.000746145	0.0008134
d__Bacteria;p__Bacillota;c__Bacilli;o__Izemoplasmatales;f__Izemoplasmatales;g__Izemoplasmatales	5.41085e-05	0.000583288	0	0	0	0	0	0	1.91445e-06	2.98378e-05
d__Bacteria;p__Bacillota;c__Bacilli;o__Lactobacillales;__;__	3.40281e-07	6.37516e-06	6.73593e-07	1.15708e-05	1.61394e-06	1.38836e-05	0	0	0	0
d__Bacteria;p__Bacillota;c__Bacilli;o__Lactobacillales;f__Aerococcaceae;g__Aerococcus	3.74354e-06	7.01352e-05	0	0	0	0	0	0	0	0
d__Bacteria;p__Bacillota;c__Bacilli;o__Lactobacillales;f__Aerococcaceae;g__Facklamia	0	0	0	0	0	0	0	0	3.82908e-07	8.28356e-06
d__Bacteria;p__Bacillota;c__Bacilli;o__Lactobacillales;f__Carnobacteriaceae;g__Atopostipes	5.78512e-06	0.000108384	3.03107e-05	0.000429504	0	0	1.23125e-06	1.21264e-05	8.67805e-06	6.65646e-05
d__Bacteria;p__Bacillota;c__Bacilli;o__Lactobacillales;f__Carnobacteriaceae;g__Granulicatella	0	0	0	0	0	0	0	0	2.55241e-07	5.52171e-06
d__Bacteria;p__Bacillota;c__Bacilli;o__Lactobacillales;f__Catellicoccaceae;g__Catellicoccus	0	0	0	0	0	0	0	0	3.82885e-07	8.28306e-06
d__Bacteria;p__Bacillota;c__Bacilli;o__Lactobacillales;f__Enterococcaceae;g__Enterococcus	0.000254213	0.00143413	7.29663e-06	8.51317e-05	0	0	2.46236e-06	2.42514e-05	5.10422e-07	1.10421e-05
d__Bacteria;p__Bacillota;c__Bacilli;o__Lactobacillales;f__Lactobacillaceae;__	5.10361e-07	9.5616e-06	0	0	0	0	0	0	2.55211e-07	5.52105e-06
d__Bacteria;p__Bacillota;c__Bacilli;o__Lactobacillales;f__Lactobacillaceae;g__Lactobacillus	0.0754985	0.107062	0.0348643	0.0644523	0.00870021	0.0114404	0.0152785	0.023308	0.0287477	0.0521271
d__Bacteria;p__Bacillota;c__Bacilli;o__Lactobacillales;f__Leuconostocaceae;g__Weissella	0	0	4.49044e-07	7.31679e-06	0	0	0	0	2.55211e-07	5.52105e-06
d__Bacteria;p__Bacillota;c__Bacilli;o__Lactobacillales;f__Listeriaceae;g__Brochothrix	8.1676e-06	3.95446e-05	0	0	0	0	0	0	0	0
d__Bacteria;p__Bacillota;c__Bacilli;o__Lactobacillales;f__Streptococcaceae;__	3.40342e-07	6.37631e-06	0	0	0	0	0	0	0	0
d__Bacteria;p__Bacillota;c__Bacilli;o__Lactobacillales;f__Streptococcaceae;g__Lactococcus	0.000177637	0.001203	3.36723e-07	7.76655e-06	0	0	0	0	0	0
d__Bacteria;p__Bacillota;c__Bacilli;o__Lactobacillales;f__Streptococcaceae;g__Streptococcus	0.000264782	0.000524086	5.39973e-05	0.000196225	1.61404e-06	1.38845e-05	1.84666e-06	1.81875e-05	5.51353e-05	0.000296823
d__Bacteria;p__Bacillota;c__Bacilli;o__Lactobacillales;f__Vagococcaceae;g__Vagococcus	0	0	0	0	0	0	0	0	3.82885e-07	8.28306e-06
d__Bacteria;p__Bacillota;c__Bacilli;o__Mycoplasmatales;f__Mycoplasmataceae;g__Mycoplasma	0.00135958	0.00779476	0	0	0	0	0	0	0	0
d__Bacteria;p__Bacillota;c__Bacilli;o__Mycoplasmatales;f__Mycoplasmataceae;g__Ureaplasma	0.000254041	0.000679386	0	0	0	0	0	0	0	0
d__Bacteria;p__Bacillota;c__Bacilli;o__Paenibacillales;f__Paenibacillaceae;g__Paenibacillus	6.80806e-07	1.27549e-05	0	0	0	0	0	0	0	0
d__Bacteria;p__Bacillota;c__Bacilli;o__RF39;f__RF39;g__RF39	0.00220511	0.00485446	0.00777638	0.00649354	0.00167052	0.00192269	0.00137228	0.00162888	0.00440802	0.00459527
d__Bacteria;p__Bacillota;c__Bacilli;o__Staphylococcales;f__Gemellaceae;g__Gemella	4.42539e-06	4.90656e-05	2.46982e-06	2.21582e-05	0	0	0	0	3.31804e-06	3.25313e-05
d__Bacteria;p__Bacillota;c__Bacilli;o__Staphylococcales;f__Staphylococcaceae;g__Jeotgalicoccus	1.65074e-05	0.000188201	0.00011518	0.00206298	0	0	3.69383e-06	2.70033e-05	3.29274e-05	0.000287077
d__Bacteria;p__Bacillota;c__Bacilli;o__Staphylococcales;f__Staphylococcaceae;g__Staphylococcus	0.000273001	0.00310156	0.00128286	0.0235748	1.85611e-05	0.000113101	6.77165e-05	0.00046642	0.000219374	0.00132734
d__Bacteria;p__Bacillota;c__Bacilli;o__Thermoactinomycetales;f__Thermoactinomycetaceae;g__Thermoactinomyces	3.40342e-07	6.37631e-06	0	0	0	0	0	0	0	0
d__Bacteria;p__Bacillota;c__Clostridia;__;__;__	8.16763e-06	3.90267e-05	6.28634e-06	3.53558e-05	1.53325e-05	5.68349e-05	4.30968e-06	2.47544e-05	2.24596e-05	7.52703e-05
d__Bacteria;p__Bacillota;c__Clostridia;o__Caldicoprobacterales;f__Caldicoprobacteraceae;g__Caldicoprobacter	8.50743e-07	1.14786e-05	0	0	0	0	0	0	6.38256e-07	1.38076e-05
d__Bacteria;p__Bacillota;c__Clostridia;o__Christensenellales;f__Christensenellaceae;__	1.19098e-06	2.23131e-05	0	0	0	0	3.07806e-06	2.17555e-05	1.07192e-05	4.12609e-05
d__Bacteria;p__Bacillota;c__Clostridia;o__Christensenellales;f__Christensenellaceae;g__Christensenella	3.40281e-07	6.37516e-06	0	0	0	0	0	0	0	0
d__Bacteria;p__Bacillota;c__Clostridia;o__Christensenellales;f__Christensenellaceae;g__Christensenellaceae	1.19137e-06	1.59216e-05	0	0	0	0	0	0	3.19038e-06	2.2734e-05
d__Bacteria;p__Bacillota;c__Clostridia;o__Christensenellales;f__Christensenellaceae;g__Christensenellaceae_R-7_group	0.000125914	0.000373946	2.24536e-07	5.17894e-06	0	0	0	0	8.90709e-05	0.000623466
d__Bacteria;p__Bacillota;c__Clostridia;o__Christensenellales;f__Christensenellaceae;g__uncultured	0.000150757	0.00026486	0.000154461	0.000242428	0.000149292	0.00020021	0.000105272	0.000180128	0.00014828	0.000246069
d__Bacteria;p__Bacillota;c__Clostridia;o__Clostridia;f__Hungateiclostridiaceae;__	0	0	0	0	0	0	1.23125e-06	1.21264e-05	0	0
d__Bacteria;p__Bacillota;c__Clostridia;o__Clostridia;f__Hungateiclostridiaceae;g__Ruminiclostridium	1.02082e-06	1.42381e-05	0	0	0	0	0	0	2.17024e-06	3.95259e-05
d__Bacteria;p__Bacillota;c__Clostridia;o__Clostridia_UCG-014;f__Clostridia_UCG-014;g__Clostridia_UCG-014	0.00839562	0.0158322	0.00182588	0.0049699	0.0131128	0.0130622	0.00308618	0.00760148	0.00660182	0.00967311
d__Bacteria;p__Bacillota;c__Clostridia;o__Clostridia_vadinBB60_group;f__Clostridia_vadinBB60_group;g__Clostridia_vadinBB60_group	0.00479415	0.00669383	0.0328992	0.0368802	0.0100416	0.0129341	0.0108743	0.00630821	0.0259746	0.0184045
d__Bacteria;p__Bacillota;c__Clostridia;o__Clostridiales;f__Clostridiaceae;__	0	0	3.36823e-07	7.76887e-06	0	0	0	0	0	0
d__Bacteria;p__Bacillota;c__Clostridia;o__Clostridiales;f__Clostridiaceae;g__Candidatus_Arthromitus	0.00130565	0.0033046	0.000263567	0.00175449	0	0	0.000107136	0.000710101	0.000746631	0.00323693
d__Bacteria;p__Bacillota;c__Clostridia;o__Clostridiales;f__Clostridiaceae;g__Clostridium_sensu_stricto_1	0.000967535	0.00380025	0.00179143	0.00778671	0.000334889	0.00124539	3.20115e-05	0.00010452	0.00128162	0.00753507
d__Bacteria;p__Bacillota;c__Clostridia;o__Eubacteriales;f__Anaerofustaceae;g__Anaerofustis	1.97391e-05	5.95275e-05	2.46961e-06	2.15423e-05	0	0	3.07857e-06	2.17589e-05	5.35956e-06	2.76676e-05
d__Bacteria;p__Bacillota;c__Clostridia;o__Lachnospirales;__;__	0	0	0	0	0	0	0	0	2.55211e-07	5.52105e-06
d__Bacteria;p__Bacillota;c__Clostridia;o__Lachnospirales;f__Defluviitaleaceae;g__Defluviitaleaceae_UCG-011	3.96443e-05	0.000155286	5.90478e-05	0.000177565	0	0	2.58572e-05	0.000132387	0	0
d__Bacteria;p__Bacillota;c__Clostridia;o__Lachnospirales;f__Lachnospiraceae;__	0.0325409	0.0273907	0.0820187	0.0486324	0.0501506	0.0267408	0.0522428	0.0331805	0.0670852	0.035972
d__Bacteria;p__Bacillota;c__Clostridia;o__Lachnospirales;f__Lachnospiraceae;g__A2	0.00485183	0.00984296	0.0162	0.0241029	0.00548431	0.00686722	0.0107158	0.0284453	0.0183452	0.0296672
d__Bacteria;p__Bacillota;c__Clostridia;o__Lachnospirales;f__Lachnospiraceae;g__ASF356	0.00173963	0.00464901	0.00463608	0.0047949	0.00124277	0.00091445	0.00226562	0.00171048	0.00428007	0.00419934
d__Bacteria;p__Bacillota;c__Clostridia;o__Lachnospirales;f__Lachnospiraceae;g__Acetatifactor	0.000633974	0.00134435	0.00107594	0.00191855	0.0011217	0.00108605	0.00149354	0.00240093	0.000527031	0.00112197
d__Bacteria;p__Bacillota;c__Clostridia;o__Lachnospirales;f__Lachnospiraceae;g__Anaerostipes	0.000134261	0.000672496	0	0	0	0	0	0	1.53126e-06	3.31263e-05
d__Bacteria;p__Bacillota;c__Clostridia;o__Lachnospirales;f__Lachnospiraceae;g__Blautia	0.00424381	0.015381	0.00190357	0.00327313	0.00200295	0.00276228	0.00159886	0.0016614	0.00192614	0.00232647
d__Bacteria;p__Bacillota;c__Clostridia;o__Lachnospirales;f__Lachnospiraceae;g__Dorea	0.000484272	0.00128867	9.69915e-05	0.00035031	0.000129918	0.000362236	1.90853e-05	9.77241e-05	0.000576038	0.000867687
d__Bacteria;p__Bacillota;c__Clostridia;o__Lachnospirales;f__Lachnospiraceae;g__Eisenbergiella	0	0	1.01053e-06	1.39238e-05	0	0	0	0	3.82821e-06	6.49318e-05
d__Bacteria;p__Bacillota;c__Clostridia;o__Lachnospirales;f__Lachnospiraceae;g__GCA-900066575	0.00191659	0.00185485	0.00182647	0.00139762	0.00342883	0.00226341	0.00232161	0.0022113	0.00285619	0.00225935
d__Bacteria;p__Bacillota;c__Clostridia;o__Lachnospirales;f__Lachnospiraceae;g__Hungatella	0.000123512	0.00124833	0	0	0	0	0	0	0	0
d__Bacteria;p__Bacillota;c__Clostridia;o__Lachnospirales;f__Lachnospiraceae;g__Lachnoclostridium	0.0126672	0.0263719	0.00777072	0.00592028	0.00316098	0.00237083	0.00349819	0.00250147	0.00572366	0.00417657
d__Bacteria;p__Bacillota;c__Clostridia;o__Lachnospirales;f__Lachnospiraceae;g__Lachnospiraceae	3.40259e-06	4.52373e-05	2.24482e-07	5.1777e-06	0	0	0	0	0	0
d__Bacteria;p__Bacillota;c__Clostridia;o__Lachnospirales;f__Lachnospiraceae;g__Lachnospiraceae_FCS020_group	0.00414513	0.00599124	0.0065839	0.00621187	0.00316595	0.0046071	0.00855833	0.00610705	0.00377437	0.0046689
d__Bacteria;p__Bacillota;c__Clostridia;o__Lachnospirales;f__Lachnospiraceae;g__Lachnospiraceae_NK4A136_group	0.0609854	0.0564645	0.0861622	0.0482772	0.082966	0.0657923	0.0982875	0.0620955	0.0918375	0.0619743
d__Bacteria;p__Bacillota;c__Clostridia;o__Lachnospirales;f__Lachnospiraceae;g__Lachnospiraceae_UCG-001	0.0140908	0.0312509	0.00595048	0.0198832	0.00557631	0.00586159	0.0074082	0.00778809	0.00845899	0.0165323
d__Bacteria;p__Bacillota;c__Clostridia;o__Lachnospirales;f__Lachnospiraceae;g__Lachnospiraceae_UCG-004	0.000316325	0.000453028	0.000584286	0.000508291	0.000247748	0.00027512	0.000283812	0.00036139	0.000241952	0.000232024
d__Bacteria;p__Bacillota;c__Clostridia;o__Lachnospirales;f__Lachnospiraceae;g__Lachnospiraceae_UCG-006	0.00240659	0.00489326	0.00378717	0.00711023	0.000655271	0.000807684	0.000505451	0.000833309	0.0021915	0.00238385
d__Bacteria;p__Bacillota;c__Clostridia;o__Lachnospirales;f__Lachnospiraceae;g__Lachnospiraceae_UCG-008	2.38221e-06	1.67236e-05	2.80634e-06	1.97071e-05	0	0	1.84666e-06	1.81875e-05	6.50855e-06	3.19268e-05
d__Bacteria;p__Bacillota;c__Clostridia;o__Lachnospirales;f__Lachnospiraceae;g__Lachnospiraceae_UCG-010	4.10049e-05	0.000104591	0.000469218	0.000371625	0.000143645	0.000166854	5.47922e-05	0.000111609	0.000100685	0.000143836
d__Bacteria;p__Bacillota;c__Clostridia;o__Lachnospirales;f__Lachnospiraceae;g__Marvinbryantia	0.00232621	0.00474348	0.00113615	0.00288454	0.0014437	0.00163952	0.00176201	0.00288721	0.00262199	0.0028906
d__Bacteria;p__Bacillota;c__Clostridia;o__Lachnospirales;f__Lachnospiraceae;g__Robinsoniella	4.37342e-05	0.000520845	0	0	0	0	0	0	0	0
d__Bacteria;p__Bacillota;c__Clostridia;o__Lachnospirales;f__Lachnospiraceae;g__Roseburia	0.0114383	0.0167753	0.0156802	0.018991	0.00838458	0.00622802	0.0107919	0.00965515	0.0164096	0.0185217
d__Bacteria;p__Bacillota;c__Clostridia;o__Lachnospirales;f__Lachnospiraceae;g__Tuzzerella	0.000499902	0.000792702	0.000301404	0.00040285	0.000363139	0.00037804	0.000152686	0.000244868	0.000196646	0.000366995
d__Bacteria;p__Bacillota;c__Clostridia;o__Lachnospirales;f__Lachnospiraceae;g__Tyzzerella	0.00217883	0.0089199	0.000710902	0.000868791	0.00114589	0.00121022	0.000459897	0.000634826	0.000434383	0.000861859
d__Bacteria;p__Bacillota;c__Clostridia;o__Lachnospirales;f__Lachnospiraceae;g__[Eubacterium]_fissicatena_group	0.000158764	0.00193147	3.36759e-06	4.89205e-05	0	0	0	0	0	0
d__Bacteria;p__Bacillota;c__Clostridia;o__Lachnospirales;f__Lachnospiraceae;g__[Eubacterium]_oxidoreducens_group	5.10543e-07	9.56503e-06	3.92872e-06	2.26957e-05	1.61384e-06	1.38828e-05	2.46309e-06	2.42587e-05	6.12552e-06	3.06599e-05
d__Bacteria;p__Bacillota;c__Clostridia;o__Lachnospirales;f__Lachnospiraceae;g__[Eubacterium]_ventriosum_group	0.000292675	0.00150128	0	0	9.68595e-06	8.33217e-05	1.84721e-06	1.81929e-05	1.71009e-05	0.000101533
d__Bacteria;p__Bacillota;c__Clostridia;o__Lachnospirales;f__Lachnospiraceae;g__[Eubacterium]_xylanophilum_group	0.00407164	0.00504633	0.00271018	0.00331591	0.00150425	0.00151096	0.00187036	0.00184937	0.00374458	0.0042054
d__Bacteria;p__Bacillota;c__Clostridia;o__Lachnospirales;f__Lachnospiraceae;g__[Ruminococcus]_torques_group	0	0	0	0	0	0	0	0	3.82816e-07	8.28158e-06
d__Bacteria;p__Bacillota;c__Clostridia;o__Lachnospirales;f__Lachnospiraceae;g__uncultured	0.0137526	0.0125804	0.0221231	0.0201836	0.0209253	0.0128286	0.0255123	0.0159737	0.0282872	0.0248423
d__Bacteria;p__Bacillota;c__Clostridia;o__Monoglobales;f__Monoglobaceae;g__Monoglobus	0.00177578	0.00570454	1.50421e-05	5.37548e-05	0.000160591	0.000290364	0.000139135	0.000252584	8.51183e-05	0.000235458
d__Bacteria;p__Bacillota;c__Clostridia;o__Oscillospirales;__;__	1.53125e-06	1.45474e-05	1.57145e-06	1.75054e-05	1.21052e-05	4.63422e-05	0	0	3.95555e-06	3.73732e-05
d__Bacteria;p__Bacillota;c__Clostridia;o__Oscillospirales;f__Butyricicoccaceae;__	0	0	1.68401e-06	1.76888e-05	0	0	0	0	2.55211e-07	5.52105e-06
d__Bacteria;p__Bacillota;c__Clostridia;o__Oscillospirales;f__Butyricicoccaceae;g__Butyricicoccus	0.00190726	0.00250597	0.00582152	0.0044277	0.00202714	0.00169876	0.00170111	0.00173235	0.00354809	0.0033982
d__Bacteria;p__Bacillota;c__Clostridia;o__Oscillospirales;f__Butyricicoccaceae;g__UCG-009	0.000428784	0.000620312	1.90802e-06	2.54487e-05	0.000560046	0.000647832	0.000416807	0.000553077	0.000967796	0.000665128
d__Bacteria;p__Bacillota;c__Clostridia;o__Oscillospirales;f__Oscillospiraceae;__	0.00316192	0.00305748	0.00596155	0.00441293	0.00496782	0.00344721	0.00590104	0.00457672	0.00462687	0.00373331
d__Bacteria;p__Bacillota;c__Clostridia;o__Oscillospirales;f__Oscillospiraceae;g__Colidextribacter	0.00688646	0.00512661	0.00869775	0.0041386	0.0116521	0.00435575	0.0111852	0.00476673	0.0117709	0.00488124
d__Bacteria;p__Bacillota;c__Clostridia;o__Oscillospirales;f__Oscillospiraceae;g__Flavonifractor	0.00010667	0.000971708	0	0	0	0	0	0	2.16929e-06	4.6929e-05
d__Bacteria;p__Bacillota;c__Clostridia;o__Oscillospirales;f__Oscillospiraceae;g__Intestinimonas	0.000836985	0.000886334	0.00170254	0.00100979	0.00125892	0.00099237	0.00113159	0.000835691	0.0013602	0.000929697
d__Bacteria;p__Bacillota;c__Clostridia;o__Oscillospirales;f__Oscillospiraceae;g__NK4A214_group	0.000538875	0.000514389	0.000124942	0.000294246	0.000591521	0.000506631	0.000515915	0.000383069	0.00080765	0.000610551
d__Bacteria;p__Bacillota;c__Clostridia;o__Oscillospirales;f__Oscillospiraceae;g__Oscillibacter	0.0064825	0.0065373	0.0139246	0.0104608	0.0130667	0.00793925	0.0127588	0.00869425	0.0177096	0.0103601
d__Bacteria;p__Bacillota;c__Clostridia;o__Oscillospirales;f__Oscillospiraceae;g__Oscillospira	0.000140374	0.000327986	0.000886354	0.000787542	5.81053e-05	0.000200636	0.000338614	0.000428874	0.000419073	0.000415524
d__Bacteria;p__Bacillota;c__Clostridia;o__Oscillospirales;f__Oscillospiraceae;g__Papillibacter	6.29591e-06	6.84063e-05	0	0	0	0	0	0	3.44452e-06	7.45164e-05
d__Bacteria;p__Bacillota;c__Clostridia;o__Oscillospirales;f__Oscillospiraceae;g__UCG-002	0	0	0	0	0	0	0	0	2.55196e-07	5.52072e-06
d__Bacteria;p__Bacillota;c__Clostridia;o__Oscillospirales;f__Oscillospiraceae;g__UCG-003	0	0	0	0	0	0	1.23118e-06	1.21257e-05	5.10422e-07	7.79958e-06
d__Bacteria;p__Bacillota;c__Clostridia;o__Oscillospirales;f__Oscillospiraceae;g__UCG-005	0.000195164	0.000419713	0.000657248	0.000653945	0.000104096	0.000194691	0.000200696	0.000381787	0.000376813	0.00124707
d__Bacteria;p__Bacillota;c__Clostridia;o__Oscillospirales;f__Oscillospiraceae;g__UCG-007	0	0	0	0	0	0	0	0	7.9117e-06	6.86852e-05
d__Bacteria;p__Bacillota;c__Clostridia;o__Oscillospirales;f__Oscillospiraceae;g__uncultured	0.0098207	0.00977105	0.017382	0.0118825	0.0183523	0.0121801	0.01729	0.013289	0.0180822	0.0114112
d__Bacteria;p__Bacillota;c__Clostridia;o__Oscillospirales;f__Oscillospirales;g__Hydrogenoanaerobacterium	3.40281e-07	6.37516e-06	0	0	0	0	0	0	2.16937e-06	1.79913e-05
d__Bacteria;p__Bacillota;c__Clostridia;o__Oscillospirales;f__Ruminococcaceae;__	0.000459578	0.00143528	0.000297694	0.000299968	0.000666574	0.000588861	0.000275811	0.000316639	0.000627838	0.000631186
d__Bacteria;p__Bacillota;c__Clostridia;o__Oscillospirales;f__Ruminococcaceae;g__Anaerofilum	2.21189e-06	2.39984e-05	0	0	0	0	0	0	0	0
d__Bacteria;p__Bacillota;c__Clostridia;o__Oscillospirales;f__Ruminococcaceae;g__Anaerotruncus	0.00144599	0.00180526	0.00313489	0.00316254	0.00206914	0.00164853	0.0016149	0.00200397	0.00334912	0.00313754
d__Bacteria;p__Bacillota;c__Clostridia;o__Oscillospirales;f__Ruminococcaceae;g__CAG-352	5.10513e-07	9.56446e-06	0	0	0	0	0	0	0	0
d__Bacteria;p__Bacillota;c__Clostridia;o__Oscillospirales;f__Ruminococcaceae;g__Candidatus_Soleaferrea	3.74441e-06	3.29732e-05	0	0	0	0	0	0	5.10452e-07	1.10428e-05
d__Bacteria;p__Bacillota;c__Clostridia;o__Oscillospirales;f__Ruminococcaceae;g__Caproiciproducens	2.55255e-06	2.3968e-05	0	0	0	0	0	0	0	0
d__Bacteria;p__Bacillota;c__Clostridia;o__Oscillospirales;f__Ruminococcaceae;g__Faecalibacterium	0	0	0	0	0	0	0	0	2.5515e-07	5.51973e-06
d__Bacteria;p__Bacillota;c__Clostridia;o__Oscillospirales;f__Ruminococcaceae;g__Harryflintia	0.000137995	0.000283322	0.000150082	0.000194154	0.0003704	0.000616861	6.8342e-05	0.000154677	0.000190648	0.000309028
d__Bacteria;p__Bacillota;c__Clostridia;o__Oscillospirales;f__Ruminococcaceae;g__Incertae_Sedis	0.00336116	0.00375792	0.00650527	0.00500947	0.00320856	0.00228513	0.00327038	0.00249026	0.00207046	0.00165432
d__Bacteria;p__Bacillota;c__Clostridia;o__Oscillospirales;f__Ruminococcaceae;g__Paludicola	2.38207e-05	8.20178e-05	3.67058e-05	0.00011266	6.53661e-05	0.000120722	2.70866e-05	0.000124305	2.5138e-05	9.77054e-05
d__Bacteria;p__Bacillota;c__Clostridia;o__Oscillospirales;f__Ruminococcaceae;g__Pygmaiobacter	3.57371e-06	5.14563e-05	0	0	0	0	0	0	1.0206e-06	2.20789e-05
d__Bacteria;p__Bacillota;c__Clostridia;o__Oscillospirales;f__Ruminococcaceae;g__Ruminococcaceae	0.000578845	0.00107356	0.00257547	0.00273152	0.00140255	0.00143178	0.000714804	0.00125177	0.000658065	0.00147616
d__Bacteria;p__Bacillota;c__Clostridia;o__Oscillospirales;f__Ruminococcaceae;g__Ruminococcus	0.00346984	0.00938996	0.00246647	0.00475378	0.000200123	0.000540779	0.000390906	0.00155289	0.00254167	0.00728164
d__Bacteria;p__Bacillota;c__Clostridia;o__Oscillospirales;f__Ruminococcaceae;g__UBA1819	0.000155348	0.000468999	0.000116752	0.000363191	0.000535025	0.00071755	0.00049683	0.000558406	0.000162453	0.000421654
d__Bacteria;p__Bacillota;c__Clostridia;o__Oscillospirales;f__Ruminococcaceae;g__[Eubacterium]_siraeum_group	0.00061393	0.00221492	0.000675016	0.00234264	0.000734336	0.00241669	6.77181e-05	0.000240354	0.000177989	0.00209529
d__Bacteria;p__Bacillota;c__Clostridia;o__Oscillospirales;f__Ruminococcaceae;g__uncultured	0.00521871	0.0141482	0.00365003	0.00256214	0.00332401	0.00180486	0.00320143	0.00248155	0.00553255	0.00348555
d__Bacteria;p__Bacillota;c__Clostridia;o__Oscillospirales;f__UCG-010;g__UCG-010	0.000363784	0.000456629	0.000122468	0.00020618	0.000397835	0.000617997	0.000390937	0.00051263	0.000323494	0.000403855
d__Bacteria;p__Bacillota;c__Clostridia;o__Oscillospirales;f__UCG-011;g__UCG-011	0	0	2.24509e-07	5.17832e-06	0	0	0	0	0	0
d__Bacteria;p__Bacillota;c__Clostridia;o__Oscillospirales;f__[Clostridium]_methylpentosum_group;g__[Clostridium]_methylpentosum_group	3.01145e-05	0.000230957	0	0	0	0	0	0	0	0
d__Bacteria;p__Bacillota;c__Clostridia;o__Oscillospirales;f__[Eubacterium]_coprostanoligenes_group;g__[Eubacterium]_coprostanoligenes_group	0.00139029	0.00282965	0.0013702	0.00203769	0.00187382	0.00179152	0.0015348	0.00157766	0.00125339	0.00184011
d__Bacteria;p__Bacillota;c__Clostridia;o__Peptococcales;f__Peptococcaceae;g__Peptococcus	0.000291129	0.000454626	0.000143572	0.000301373	0.000210623	0.000233332	0.000268424	0.000271083	0.000433618	0.000410589
d__Bacteria;p__Bacillota;c__Clostridia;o__Peptococcales;f__Peptococcaceae;g__uncultured	0.0018716	0.00287213	0.00457107	0.00696917	0.00483865	0.00564447	0.00519109	0.00526038	0.00151881	0.000996223
d__Bacteria;p__Bacillota;c__Clostridia;o__Peptostreptococcales-Tissierellales;f__Anaerovoracaceae;__	6.12598e-06	3.58813e-05	1.12268e-06	1.7156e-05	0	0	1.23155e-06	1.21293e-05	2.55165e-07	5.52006e-06
d__Bacteria;p__Bacillota;c__Clostridia;o__Peptostreptococcales-Tissierellales;f__Anaerovoracaceae;g__Anaerovorax	2.48415e-05	8.58538e-05	9.5977e-05	0.000130584	3.71211e-05	9.09668e-05	2.21625e-05	7.27905e-05	1.42919e-05	5.07457e-05
d__Bacteria;p__Bacillota;c__Clostridia;o__Peptostreptococcales-Tissierellales;f__Anaerovoracaceae;g__Family_XIII_AD3011_group	0.000149052	0.000202594	0.000112926	0.000192781	0.000201752	0.000207052	0.000176076	0.000194532	0.0002528	0.000293133
d__Bacteria;p__Bacillota;c__Clostridia;o__Peptostreptococcales-Tissierellales;f__Anaerovoracaceae;g__Family_XIII_UCG-001	0.000338786	0.000406591	0.000245386	0.000312707	0.000157364	0.000191808	0.000155763	0.000226525	0.00027704	0.000301013
d__Bacteria;p__Bacillota;c__Clostridia;o__Peptostreptococcales-Tissierellales;f__Anaerovoracaceae;g__[Eubacterium]_brachy_group	0.000264949	0.000373677	0.000129765	0.000198251	1.93676e-05	5.68736e-05	2.33956e-05	6.0681e-05	7.47796e-05	0.000134829
d__Bacteria;p__Bacillota;c__Clostridia;o__Peptostreptococcales-Tissierellales;f__Anaerovoracaceae;g__[Eubacterium]_nodatum_group	0.000374499	0.000558884	0.000447442	0.000439579	0.000382503	0.00038113	0.000311519	0.000326433	0.000272065	0.000362874
d__Bacteria;p__Bacillota;c__Clostridia;o__Peptostreptococcales-Tissierellales;f__Peptostreptococcaceae;__	3.40423e-07	6.37783e-06	4.49058e-07	7.31701e-06	0	0	0	0	0	0
d__Bacteria;p__Bacillota;c__Clostridia;o__Peptostreptococcales-Tissierellales;f__Peptostreptococcaceae;g__Clostridioides	8.88038e-05	0.000725871	0	0	0	0	0	0	3.95577e-06	8.55763e-05
d__Bacteria;p__Bacillota;c__Clostridia;o__Peptostreptococcales-Tissierellales;f__Peptostreptococcaceae;g__Romboutsia	0.000429141	0.00293147	0.000277961	0.0011091	0.000120238	0.000504893	0	0	5.51193e-05	0.000601275
d__Bacteria;p__Bacillota;c__Clostridia;o__Peptostreptococcales-Tissierellales;f__Peptostreptococcaceae;g__Terrisporobacter	0	0	2.24469e-07	5.17739e-06	0	0	0	0	0	0
d__Bacteria;p__Bacillota;c__Clostridia;o__uncultured;f__uncultured;g__uncultured	3.06253e-06	2.87425e-05	0	0	1.61384e-06	1.38828e-05	7.38752e-06	4.24515e-05	2.55165e-07	5.52006e-06
d__Bacteria;p__Bacillota;c__Incertae_Sedis;o__DTU014;f__DTU014;g__DTU014	0	0	0	0	0	0	0	0	6.38332e-07	1.38092e-05
d__Bacteria;p__Bacillota;c__Limnochordia;o__Limnochordia;f__Limnochordia;g__Hydrogenispora	3.40322e-07	6.37592e-06	0	0	0	0	0	0	0	0
d__Bacteria;p__Bacillota;c__Negativicutes;o__Veillonellales-Selenomonadales;f__Selenomonadaceae;g__Quinella	5.00188e-05	0.000808702	0	0	0	0	0	0	0	0
d__Bacteria;p__Bacillota;c__Negativicutes;o__Veillonellales-Selenomonadales;f__Veillonellaceae;g__Megasphaera	0	0	2.24469e-07	5.17739e-06	0	0	0	0	0	0
d__Bacteria;p__Bacillota;c__Negativicutes;o__Veillonellales-Selenomonadales;f__Veillonellaceae;g__Veillonella	0	0	0	0	0	0	0	0	1.53133e-06	1.69668e-05
d__Bacteria;p__Fusobacteriota;c__Fusobacteriia;o__Fusobacteriales;f__Fusobacteriaceae;g__Fusobacterium	0	0	0	0	0	0	0	0	2.55317e-07	5.52336e-06
d__Bacteria;p__Fusobacteriota;c__Fusobacteriia;o__Fusobacteriales;f__Leptotrichiaceae;g__Leptotrichia	0	0	0	0	0	0	0	0	2.55256e-07	5.52204e-06
d__Bacteria;p__Gemmatimonadota;c__Gemmatimonadetes;o__Gemmatimonadales;f__Gemmatimonadaceae;g__uncultured	0	0	2.24482e-07	5.1777e-06	0	0	0	0	0	0
d__Bacteria;p__Patescibacteria;c__Saccharimonadia;o__Saccharimonadales;f__Saccharimonadaceae;g__Candidatus_Saccharimonas	0.0035581	0.00624068	0.00386684	0.00563714	0.00676259	0.00504281	0.00618974	0.00650472	0.00144671	0.00153172
d__Bacteria;p__Patescibacteria;c__Saccharimonadia;o__Saccharimonadales;f__Saccharimonadaceae;g__TM7a	0	0	0	0	0	0	0	0	3.82793e-07	8.28108e-06
d__Bacteria;p__Planctomycetota;c__Pla3_lineage;o__Pla3_lineage;f__Pla3_lineage;g__Pla3_lineage	0	0	2.24482e-07	5.1777e-06	0	0	0	0	0	0
d__Bacteria;p__Planctomycetota;c__Planctomycetes;o__Pirellulales;f__Pirellulaceae;g__CPla-4_termite_group	0	0	0	0	0	0	0	0	2.55256e-07	5.52204e-06
d__Bacteria;p__Pseudomonadota;c__Alphaproteobacteria;o__Azospirillales;f__Azospirillaceae;g__Skermanella	1.87168e-06	1.58516e-05	0	0	0	0	0	0	0	0
d__Bacteria;p__Pseudomonadota;c__Alphaproteobacteria;o__Rhizobiales;f__Beijerinckiaceae;__	0	0	2.24522e-07	5.17863e-06	0	0	0	0	0	0
d__Bacteria;p__Pseudomonadota;c__Alphaproteobacteria;o__Rhizobiales;f__Beijerinckiaceae;g__Methylobacterium-Methylorubrum	3.9132e-06	4.68574e-05	1.34715e-06	1.79061e-05	0	0	0	0	1.4037e-06	1.3746e-05
d__Bacteria;p__Pseudomonadota;c__Alphaproteobacteria;o__Rhizobiales;f__Hyphomicrobiaceae;g__Hyphomicrobium	3.40322e-07	6.37592e-06	0	0	0	0	0	0	2.55211e-07	5.52105e-06
d__Bacteria;p__Pseudomonadota;c__Alphaproteobacteria;o__Rhizobiales;f__Rhizobiaceae;g__Allorhizobium-Neorhizobium-Pararhizobium-Rhizobium	3.40261e-07	6.37478e-06	0	0	0	0	0	0	0	0
d__Bacteria;p__Pseudomonadota;c__Alphaproteobacteria;o__Rhizobiales;f__Rhizobiaceae;g__Ochrobactrum	3.40342e-07	6.37631e-06	0	0	0	0	0	0	0	0
d__Bacteria;p__Pseudomonadota;c__Alphaproteobacteria;o__Rhizobiales;f__Xanthobacteraceae;g__Bradyrhizobium	0	0	3.36723e-07	7.76655e-06	0	0	0	0	2.55226e-07	5.52138e-06
d__Bacteria;p__Pseudomonadota;c__Alphaproteobacteria;o__Rhizobiales;f__Xanthobacteraceae;g__uncultured	0	0	2.24629e-07	5.18111e-06	0	0	0	0	0	0
d__Bacteria;p__Pseudomonadota;c__Alphaproteobacteria;o__Rhodobacterales;f__Rhodobacteraceae;g__Paracoccus	6.80562e-07	9.00295e-06	0	0	0	0	0	0	0	0
d__Bacteria;p__Pseudomonadota;c__Alphaproteobacteria;o__Rhodospirillales;f__uncultured;g__uncultured	0.00109875	0.00343054	0.000713588	0.00160826	0.00104511	0.00195676	0.00118389	0.00189695	0.00128505	0.00215705
d__Bacteria;p__Pseudomonadota;c__Alphaproteobacteria;o__Rickettsiales;f__Anaplasmataceae;g__Wolbachia	0	0	1.1002e-05	0.000101177	0	0	0	0	5.10543e-07	1.10447e-05
d__Bacteria;p__Pseudomonadota;c__Alphaproteobacteria;o__Rickettsiales;f__Mitochondria;g__Mitochondria	0.000416882	0.00168441	0.000820004	0.00128046	0.000234034	0.000351824	0.000168689	0.000325833	0.000579222	0.000873655
d__Bacteria;p__Pseudomonadota;c__Alphaproteobacteria;o__Rickettsiales;f__Rickettsiaceae;g__Rickettsia	0	0	3.36803e-07	7.76841e-06	0	0	0	0	0	0
d__Bacteria;p__Pseudomonadota;c__Alphaproteobacteria;o__Rickettsiales;f__uncultured;g__uncultured	2.68842e-05	0.00023103	0	0	0	0	0	0	0	0
d__Bacteria;p__Pseudomonadota;c__Alphaproteobacteria;o__Sphingomonadales;f__Sphingomonadaceae;__	0	0	2.24455e-07	5.17709e-06	0	0	0	0	0	0
d__Bacteria;p__Pseudomonadota;c__Alphaproteobacteria;o__Sphingomonadales;f__Sphingomonadaceae;g__Sphingomonas	2.5862e-05	0.000171007	5.61339e-07	9.32835e-06	0	0	0	0	5.10391e-07	7.79912e-06
d__Bacteria;p__Pseudomonadota;c__Gammaproteobacteria;__;__;__	0	0	0	0	0	0	0	0	2.55211e-07	5.52105e-06
d__Bacteria;p__Pseudomonadota;c__Gammaproteobacteria;o__Burkholderiales;__;__	3.40403e-07	6.37745e-06	0	0	0	0	0	0	3.82793e-07	8.28108e-06
d__Bacteria;p__Pseudomonadota;c__Gammaproteobacteria;o__Burkholderiales;f__B1-7BS;g__B1-7BS	0	0	0	0	0	0	0	0	2.55226e-07	5.52138e-06
d__Bacteria;p__Pseudomonadota;c__Gammaproteobacteria;o__Burkholderiales;f__Burkholderiaceae;g__Lautropia	0	0	0	0	0	0	0	0	2.55302e-07	5.52303e-06
d__Bacteria;p__Pseudomonadota;c__Gammaproteobacteria;o__Burkholderiales;f__Comamonadaceae;g__Delftia	0	0	0	0	0	0	0	0	2.5515e-07	5.51973e-06
d__Bacteria;p__Pseudomonadota;c__Gammaproteobacteria;o__Burkholderiales;f__Comamonadaceae;g__Polaromonas	1.19103e-06	1.31077e-05	0	0	0	0	0	0	0	0
d__Bacteria;p__Pseudomonadota;c__Gammaproteobacteria;o__Burkholderiales;f__Neisseriaceae;g__Neisseria	0	0	3.36803e-07	7.76841e-06	0	0	0	0	1.40387e-06	1.37476e-05
d__Bacteria;p__Pseudomonadota;c__Gammaproteobacteria;o__Burkholderiales;f__Nitrosomonadaceae;g__966-1	0	0	0	0	0	0	0	0	2.55211e-07	5.52105e-06
d__Bacteria;p__Pseudomonadota;c__Gammaproteobacteria;o__Burkholderiales;f__Nitrosomonadaceae;g__DSSD61	0	0	0	0	0	0	0	0	2.55241e-07	5.52171e-06
d__Bacteria;p__Pseudomonadota;c__Gammaproteobacteria;o__Burkholderiales;f__Nitrosomonadaceae;g__Nitrosomonas	1.19147e-06	1.71564e-05	0	0	0	0	0	0	0	0
d__Bacteria;p__Pseudomonadota;c__Gammaproteobacteria;o__Burkholderiales;f__Oxalobacteraceae;__	4.76424e-06	3.12408e-05	7.42007e-05	0.000159209	8.877e-06	4.60262e-05	5.91012e-05	0.000129714	5.61423e-06	3.88677e-05
d__Bacteria;p__Pseudomonadota;c__Gammaproteobacteria;o__Burkholderiales;f__Oxalobacteraceae;g__Oxalobacter	3.40444e-07	6.37821e-06	0	0	0	0	0	0	0	0
d__Bacteria;p__Pseudomonadota;c__Gammaproteobacteria;o__Burkholderiales;f__Sutterellaceae;__	3.40322e-07	6.37592e-06	0	0	0	0	0	0	0	0
d__Bacteria;p__Pseudomonadota;c__Gammaproteobacteria;o__Burkholderiales;f__Sutterellaceae;g__Parasutterella	0.0113332	0.0160358	0.0101074	0.0135599	0.0112609	0.0106783	0.0149014	0.0145049	0.00685795	0.00675045
d__Bacteria;p__Pseudomonadota;c__Gammaproteobacteria;o__Enterobacterales;__;__	4.04892e-05	0.000468785	0	0	0	0	0	0	0	0
d__Bacteria;p__Pseudomonadota;c__Gammaproteobacteria;o__Enterobacterales;f__Enterobacteriaceae;__	0.000212674	0.00192291	2.02067e-06	2.36682e-05	0	0	0	0	2.55272e-07	5.52237e-06
d__Bacteria;p__Pseudomonadota;c__Gammaproteobacteria;o__Enterobacterales;f__Enterobacteriaceae;g__Escherichia-Shigella	0.0010929	0.014688	7.85848e-07	1.39354e-05	0.000114588	0.00029434	0.00010774	0.000266187	7.20945e-05	0.000742652
d__Bacteria;p__Pseudomonadota;c__Gammaproteobacteria;o__Enterobacterales;f__Erwiniaceae;g__Pantoea	8.50824e-07	1.14794e-05	3.36803e-07	7.76841e-06	0	0	0	0	0	0
d__Bacteria;p__Pseudomonadota;c__Gammaproteobacteria;o__Enterobacterales;f__Morganellaceae;g__Proteus	1.70125e-06	1.96021e-05	0	0	0	0	0	0	0	0
d__Bacteria;p__Pseudomonadota;c__Gammaproteobacteria;o__Enterobacterales;f__Yersiniaceae;__	1.36131e-06	1.85659e-05	0	0	0	0	0	0	0	0
d__Bacteria;p__Pseudomonadota;c__Gammaproteobacteria;o__Pasteurellales;f__Pasteurellaceae;__	0	0	0	0	0	0	0	0	1.02089e-06	1.10071e-05
d__Bacteria;p__Pseudomonadota;c__Gammaproteobacteria;o__Pasteurellales;f__Pasteurellaceae;g__Haemophilus	0	0	4.37821e-06	3.91463e-05	0	0	0	0	6.12622e-06	5.0445e-05
d__Bacteria;p__Pseudomonadota;c__Gammaproteobacteria;o__Pasteurellales;f__Pasteurellaceae;g__Muribacter	3.40383e-07	6.37707e-06	1.57155e-06	1.50293e-05	0	0	0	0	2.16932e-06	1.79911e-05
d__Bacteria;p__Pseudomonadota;c__Gammaproteobacteria;o__Pasteurellales;f__Pasteurellaceae;g__Rodentibacter	4.59402e-06	3.62487e-05	0	0	0	0	0	0	0	0
d__Bacteria;p__Pseudomonadota;c__Gammaproteobacteria;o__Pseudomonadales;f__Moraxellaceae;g__Acinetobacter	0.000125216	0.002158	2.24536e-07	5.17894e-06	0	0	0	0	2.55226e-07	5.52138e-06
d__Bacteria;p__Pseudomonadota;c__Gammaproteobacteria;o__Pseudomonadales;f__Pseudomonadaceae;g__Pseudomonas	6.80765e-07	1.27541e-05	1.90831e-06	2.6487e-05	0	0	0	0	2.5518e-07	5.52039e-06
d__Bacteria;p__Pseudomonadota;c__Gammaproteobacteria;o__Xanthomonadales;f__Xanthomonadaceae;g__Stenotrophomonas	6.80765e-07	1.27541e-05	0	0	0	0	0	0	0	0
d__Bacteria;p__Pseudomonadota;c__Gammaproteobacteria;o__Xanthomonadales;f__Xanthomonadaceae;g__Xanthomonas	0	0	0	0	0	0	0	0	2.55241e-07	5.52171e-06
d__Bacteria;p__Spirochaetota;c__Brachyspirae;o__Brachyspirales;f__Brachyspiraceae;g__Brachyspira	7.24885e-05	0.000326554	0	0	0	0	0	0	0	0
d__Bacteria;p__Spirochaetota;c__Spirochaetia;o__Spirochaetales;f__Spirochaetaceae;g__Treponema	6.80562e-07	1.27503e-05	5.61252e-07	9.32659e-06	0	0	0	0	5.10406e-07	7.79935e-06
d__Bacteria;p__Verrucomicrobiota;c__Chlamydiae;o__Chlamydiales;f__Chlamydiaceae;g__Chlamydia	2.12705e-05	0.000125711	0	0	0	0	0	0	0	0
d__Bacteria;p__Verrucomicrobiota;c__Lentisphaeria;o__Victivallales;f__Victivallaceae;g__Victivallis	0	0	0	0	0	0	0	0	3.82725e-07	8.2796e-06
d__Bacteria;p__Verrucomicrobiota;c__Verrucomicrobiae;o__Opitutales;f__Puniceicoccaceae;__	8.50652e-07	1.5937e-05	0	0	0	0	0	0	0	0
d__Bacteria;p__Verrucomicrobiota;c__Verrucomicrobiae;o__Opitutales;f__Puniceicoccaceae;g__Coraliomargarita	1.20843e-05	0.000226399	0	0	0	0	0	0	0	0
d__Bacteria;p__Verrucomicrobiota;c__Verrucomicrobiae;o__Opitutales;f__Puniceicoccaceae;g__uncultured	7.9979e-05	0.00038481	0	0	0	0	0	0	0	0
d__Bacteria;p__Verrucomicrobiota;c__Verrucomicrobiae;o__Verrucomicrobiales;f__Akkermansiaceae;g__Akkermansia	0.00994843	0.0317219	0.00152931	0.00896844	0.000906321	0.00319316	0.000849568	0.00202676	0.000370456	0.00259028
